# Supplementary material for: Genes and Pathways Associated with Skeletal Sagittal Malocclusions: A Systematic Review
Source: Int J Mol Sci. 2021 Dec 2;22(23):13037. doi: 10.3390/ijms222313037 (PMC8657482; doi:10.3390/ijms222313037)
Supplement: Supplementary file 1 [file ijms-22-13037-s001.zip]

Archive with 2 entries (2 files):
- Supplemental Table S1_20210924.xlsx
- Supplemental Table S2_20210924.xlsx
