# Supplementary material for: Genes and Pathways Associated with Skeletal Sagittal Malocclusions: A Systematic Review
Source: Int J Mol Sci. 2021 Dec 2;22(23):13037. doi: 10.3390/ijms222313037 (PMC8657482; doi:10.3390/ijms222313037)
Supplement: Supplementary file 1 [file ijms-22-13037-s001.zip › Supplemental Table S1_20210924.xlsx]

## Sheet: Supplemental Table S1
Table S1: Reactome-enriched results of the genes involved in the development of skeletal class II malocclusion. Pathways with an FDR less than 0.05 are highlighted in red.
Pathway identifier	Pathway name	#Entities found	#Entities total	Entities ratio	Entities pValue	Entities FDR	#Reactions found	#Reactions total	Reactions ratio	Submitted entities found
R-HSA-1839126	FGFR2 mutant receptor activation	6	43	0.00296	1.46e-10	1.92e-08	17	18	0.00133	FGFR2
R-HSA-8851708	Signaling by FGFR2 IIIa TM	5	24	0.00165	7.82e-10	3.72e-08	2	2	0.000148	FGFR2
R-HSA-5655253	Signaling by FGFR2 in disease	6	58	0.00399	8.65e-10	3.72e-08	27	28	0.00207	FGFR2
R-HSA-8940973	RUNX2 regulates osteoblast differentiation	5	34	0.00234	4.41e-09	1.41e-07	21	24	0.00178	COL1A1;RUNX2;GLI3
R-HSA-8878166	Transcriptional regulation by RUNX2	7	147	0.0101	5.99e-09	1.41e-07	81	84	0.00621	COL1A1;BMP2;RUNX2;GLI3
R-HSA-1226099	Signaling by FGFR in disease	6	82	0.00564	6.72e-09	1.41e-07	27	106	0.00784	FGFR2
R-HSA-8941326	RUNX2 regulates bone development	5	43	0.00296	1.41e-08	2.54e-07	29	32	0.00237	COL1A1;RUNX2;GLI3
R-HSA-5654221	Phospholipase C-mediated cascade; FGFR2	4	25	0.00172	1.27e-07	2.03e-06	3	3	0.000222	FGFR2
R-HSA-190241	FGFR2 ligand binding and activation	4	26	0.00179	1.48e-07	2.07e-06	4	5	0.00037	FGFR2
R-HSA-5654695	PI-3K cascade:FGFR2	4	31	0.00213	2.97e-07	3.87e-06	6	7	0.000518	FGFR2
R-HSA-5654699	SHC-mediated cascade:FGFR2	4	33	0.00227	3.81e-07	4.19e-06	4	4	0.000296	FGFR2
R-HSA-5654700	FRS-mediated FGFR2 signaling	4	34	0.00234	4.29e-07	4.29e-06	9	9	0.000666	FGFR2
R-HSA-5654727	Negative regulation of FGFR2 signaling	4	41	0.00282	8.99e-07	8.9e-06	3	14	0.00104	FGFR2
R-HSA-5654696	Downstream signaling of activated FGFR2	4	42	0.00289	9.89e-07	8.9e-06	22	23	0.0017	FGFR2
R-HSA-109704	PI3K Cascade	4	58	0.00399	3.53e-06	2.82e-05	1	6	0.000444	FGFR2
R-HSA-112399	IRS-mediated signalling	4	65	0.00447	5.52e-06	3.86e-05	1	9	0.000666	FGFR2
R-HSA-2428928	IRS-related events triggered by IGF1R	4	69	0.00474	6.97e-06	4.18e-05	1	12	0.000888	FGFR2
R-HSA-2428924	IGF1R signaling cascade	4	72	0.00495	8.23e-06	4.35e-05	1	17	0.00126	FGFR2
R-HSA-74751	Insulin receptor signalling cascade	4	72	0.00495	8.23e-06	4.35e-05	1	25	0.00185	FGFR2
R-HSA-2404192	Signaling by Type 1 Insulin-like Growth Factor 1 Receptor (IGF1R)	4	73	0.00502	8.69e-06	4.35e-05	1	19	0.00141	FGFR2
R-HSA-196791	Vitamin D (calciferol) metabolism	3	22	0.00151	8.77e-06	4.39e-05	4	19	0.00141	CYP27B1;CYP24A1;VDR
R-HSA-2033519	Activated point mutants of FGFR2	3	23	0.00158	1e-05	5.01e-05	9	10	0.00074	FGFR2
R-HSA-8939902	Regulation of RUNX2 expression and activity	4	83	0.00571	1.43e-05	7.17e-05	32	32	0.00237	BMP2;RUNX2
R-HSA-5654738	Signaling by FGFR2	4	88	0.00605	1.8e-05	9.01e-05	29	46	0.0034	FGFR2
R-HSA-2219530	Constitutive Signaling by Aberrant PI3K in Cancer	4	96	0.0066	2.53e-05	0.000101	1	2	0.000148	FGFR2
R-HSA-74752	Signaling by Insulin receptor	4	97	0.00667	2.63e-05	0.000105	1	34	0.00252	FGFR2
R-HSA-2023837	Signaling by FGFR2 amplification mutants	2	5	0.000344	3.82e-05	0.000153	4	4	0.000296	FGFR2
R-HSA-190236	Signaling by FGFR	4	107	0.00736	3.85e-05	0.000154	29	142	0.0105	FGFR2
R-HSA-390522	Striated Muscle Contraction	3	40	0.00275	5.16e-05	0.000204	4	4	0.000296	MYH3;ACTN3;MYH6;MYH7
R-HSA-8941333	RUNX2 regulates genes involved in differentiation of myeloid cells	2	6	0.000413	5.5e-05	0.000204	2	2	0.000148	RUNX2
R-HSA-2219528	PI3K/AKT Signaling in Cancer	4	124	0.00853	6.8e-05	0.000204	1	21	0.00155	FGFR2
R-HSA-8941284	RUNX2 regulates chondrocyte maturation	2	7	0.000481	7.47e-05	0.000224	4	4	0.000296	RUNX2
R-HSA-6811558	PI5P, PP2A and IER3 Regulate PI3K/AKT Signaling	4	129	0.00887	7.92e-05	0.000238	1	7	0.000518	FGFR2
R-HSA-199418	Negative regulation of the PI3K/AKT network	4	137	0.00942	9.98e-05	0.000299	1	10	0.00074	FGFR2
R-HSA-8939246	RUNX1 regulates transcription of genes involved in differentiation of myeloid cells	2	11	0.000756	0.000184	0.000551	1	7	0.000518	RUNX2
R-HSA-5663202	Diseases of signal transduction by growth factor receptors and second messengers	6	499	0.0343	0.000208	0.000623	28	484	0.0358	FGFR2
R-HSA-1474244	Extracellular matrix organization	5	329	0.0226	0.000262	0.000786	58	319	0.0236	COL1A1;BMP2;COL11A1;MATN1;ADAMTS9
R-HSA-8941332	RUNX2 regulates genes involved in cell migration	2	14	0.000963	0.000297	0.00089	7	7	0.000518	RUNX2
R-HSA-190377	FGFR2b ligand binding and activation	2	14	0.000963	0.000297	0.00089	2	3	0.000222	FGFR2
R-HSA-190375	FGFR2c ligand binding and activation	2	17	0.00117	0.000436	0.0012	2	2	0.000148	FGFR2
R-HSA-2032785	YAP1- and WWTR1 (TAZ)-stimulated gene expression	2	18	0.00124	0.000488	0.0012	1	9	0.000666	RUNX2
R-HSA-211916	Vitamins	2	20	0.00138	0.000601	0.0012	2	5	0.00037	CYP27B1;CYP24A1
R-HSA-9006934	Signaling by Receptor Tyrosine Kinases	6	617	0.0424	0.000644	0.00129	31	744	0.055	COL1A1;COL11A1;FGFR2
R-HSA-8874081	MET activates PTK2 signaling	2	32	0.0022	0.00152	0.00304	1	5	0.00037	COL1A1;COL11A1
R-HSA-1474228	Degradation of the extracellular matrix	3	148	0.0102	0.0023	0.0046	7	105	0.00777	COL1A1;COL11A1;ADAMTS9
R-HSA-1257604	PIP3 activates AKT signaling	4	319	0.0219	0.00235	0.0047	1	86	0.00636	FGFR2
R-HSA-5673001	RAF/MAP kinase cascade	4	322	0.0221	0.00243	0.00487	1	75	0.00555	FGFR2
R-HSA-5684996	MAPK1/MAPK3 signaling	4	329	0.0226	0.00263	0.00526	1	82	0.00607	FGFR2
R-HSA-8948216	Collagen chain trimerization	2	44	0.00303	0.00284	0.00567	2	28	0.00207	COL1A1;COL11A1
R-HSA-8875878	MET promotes cell motility	2	45	0.00309	0.00296	0.00592	1	12	0.000888	COL1A1;COL11A1
R-HSA-9006925	Intracellular signaling by second messengers	4	366	0.0252	0.00385	0.0077	1	114	0.00843	FGFR2
R-HSA-5683057	MAPK family signaling cascades	4	380	0.0261	0.0044	0.0088	1	122	0.00903	FGFR2
R-HSA-212436	Generic Transcription Pathway	8	1555	0.107	0.00453	0.0089	83	824	0.061	COL1A1;BMP2;VDR;RUNX2;GLI3
R-HSA-3000171	Non-integrin membrane-ECM interactions	2	61	0.00419	0.00535	0.0089	3	22	0.00163	COL1A1;COL11A1
R-HSA-8853333	Signaling by FGFR2 fusions	1	3	0.000206	0.00535	0.0089	2	2	0.000148	FGFR2
R-HSA-397014	Muscle contraction	3	213	0.0146	0.00635	0.0089	4	42	0.00311	MYH3;ACTN3;MYH6;MYH7
R-HSA-2022090	Assembly of collagen fibrils and other multimeric structures	2	67	0.00461	0.00641	0.0089	16	26	0.00192	COL1A1;COL11A1
R-HSA-1643685	Disease	10	2423	0.167	0.00656	0.0089	32	1631	0.121	CYP27B1;CYP24A1;PTH;ADAMTS9;FGFR2
R-HSA-1442490	Collagen degradation	2	69	0.00474	0.00678	0.0089	6	34	0.00252	COL1A1;COL11A1
R-HSA-73857	RNA Polymerase II Transcription	8	1694	0.116	0.00762	0.0089	83	885	0.0655	COL1A1;BMP2;VDR;RUNX2;GLI3
R-HSA-1650814	Collagen biosynthesis and modifying enzymes	2	76	0.00523	0.00817	0.0089	22	51	0.00377	COL1A1;COL11A1
R-HSA-3000178	ECM proteoglycans	2	79	0.00543	0.0088	0.0089	6	23	0.0017	COL1A1;MATN1
R-HSA-5579010	Defective CYP24A1 causes HCAI	1	5	0.000344	0.0089	0.0089	1	1	7.4e-05	CYP24A1
R-HSA-5579014	Defective CYP27B1 causes VDDR1A	1	5	0.000344	0.0089	0.0089	1	1	7.4e-05	CYP27B1
R-HSA-5579029	Metabolic disorders of biological oxidation enzymes	2	86	0.00591	0.0103	0.0103	2	38	0.00281	CYP27B1;CYP24A1
R-HSA-6806834	Signaling by MET	2	88	0.00605	0.0108	0.0108	1	49	0.00363	COL1A1;COL11A1
R-HSA-74160	Gene expression (Transcription)	8	1855	0.128	0.013	0.013	83	1000	0.074	COL1A1;BMP2;VDR;RUNX2;GLI3
R-HSA-5635851	GLI proteins bind promoters of Hh responsive genes to promote transcription	1	8	0.00055	0.0142	0.0142	3	4	0.000296	GLI3
R-HSA-1474290	Collagen formation	2	104	0.00715	0.0148	0.0148	38	77	0.0057	COL1A1;COL11A1
R-HSA-8957322	Metabolism of steroids	3	324	0.0223	0.0196	0.0196	4	239	0.0177	CYP27B1;CYP24A1;VDR
R-HSA-430116	GP1b-IX-V activation signalling	1	12	0.000825	0.0212	0.0212	5	7	0.000518	COL1A1
R-HSA-2214320	Anchoring fibril formation	1	15	0.00103	0.0265	0.0265	1	4	0.000296	COL1A1
R-HSA-162582	Signal Transduction	10	2993	0.206	0.028	0.028	78	2445	0.181	COL1A1;BMP2;EDN1;PTH;COL11A1;FGFR2;GLI3
R-HSA-75892	Platelet Adhesion to exposed collagen	1	16	0.0011	0.0282	0.0282	4	6	0.000444	COL1A1
R-HSA-5668914	Diseases of metabolism	3	408	0.0281	0.0355	0.0355	3	190	0.0141	CYP27B1;CYP24A1;ADAMTS9
R-HSA-2243919	Crosslinking of collagen fibrils	1	24	0.00165	0.042	0.042	11	13	0.000962	COL1A1
R-HSA-211897	Cytochrome P450 - arranged by substrate type	2	184	0.0127	0.0426	0.0426	2	61	0.00451	CYP27B1;CYP24A1
R-HSA-373753	Nephrin family interactions	1	25	0.00172	0.0438	0.0438	1	13	0.000962	ACTN3
R-HSA-3000170	Syndecan interactions	1	29	0.00199	0.0506	0.0506	1	15	0.00111	COL1A1
R-HSA-201451	Signaling by BMP	1	30	0.00206	0.0523	0.0523	8	17	0.00126	BMP2
R-HSA-2129379	Molecules associated with elastic fibres	1	38	0.00261	0.0658	0.0658	1	10	0.00074	BMP2
R-HSA-5083635	Defective B3GALTL causes Peters-plus syndrome (PpS)	1	39	0.00268	0.0674	0.0674	1	1	7.4e-05	ADAMTS9
R-HSA-4090294	SUMOylation of intracellular receptors	1	40	0.00275	0.0691	0.0691	1	25	0.00185	VDR
R-HSA-5173214	O-glycosylation of TSR domain-containing proteins	1	41	0.00282	0.0708	0.0708	2	2	0.000148	ADAMTS9
R-HSA-114604	GPVI-mediated activation cascade	1	43	0.00296	0.0741	0.0741	5	25	0.00185	COL1A1
R-HSA-8878171	Transcriptional regulation by RUNX1	2	261	0.0179	0.0788	0.0788	1	132	0.00977	RUNX2
R-HSA-1566948	Elastic fibre formation	1	46	0.00316	0.0791	0.0791	1	17	0.00126	BMP2
R-HSA-3000480	Scavenging by Class A Receptors	1	48	0.0033	0.0824	0.0824	1	10	0.00074	COL1A1
R-HSA-76009	Platelet Aggregation (Plug Formation)	1	53	0.00364	0.0906	0.0906	1	27	0.002	COL1A1
R-HSA-211945	Phase I - Functionalization of compounds	2	297	0.0204	0.0982	0.0982	2	98	0.00725	CYP27B1;CYP24A1
R-HSA-5610785	GLI3 is processed to GLI3R by the proteasome	1	62	0.00426	0.105	0.105	5	5	0.00037	GLI3
R-HSA-3906995	Diseases associated with O-glycosylation of proteins	1	78	0.00536	0.13	0.13	1	9	0.000666	ADAMTS9
R-HSA-383280	Nuclear Receptor transcription pathway	1	86	0.00591	0.143	0.143	2	2	0.000148	VDR
R-HSA-216083	Integrin cell surface interactions	1	86	0.00591	0.143	0.143	2	55	0.00407	COL1A1
R-HSA-5632684	Hedgehog 'on' state	1	92	0.00633	0.152	0.152	13	37	0.00274	GLI3
R-HSA-373080	Class B/2 (Secretin family receptors)	1	99	0.00681	0.163	0.163	1	20	0.00148	PTH
R-HSA-9006936	Signaling by TGFB family members	1	114	0.00784	0.185	0.185	8	107	0.00792	BMP2
R-HSA-5610787	Hedgehog 'off' state	1	124	0.00853	0.2	0.2	15	32	0.00237	GLI3
R-HSA-5173105	O-linked glycosylation	1	132	0.00908	0.211	0.211	2	28	0.00207	ADAMTS9
R-HSA-1500931	Cell-Cell communication	1	133	0.00915	0.212	0.212	1	60	0.00444	ACTN3
R-HSA-9660821	ADORA2B mediated anti-inflammatory cytokines production	1	159	0.0109	0.249	0.249	1	12	0.000888	PTH
R-HSA-211859	Biological oxidations	2	545	0.0375	0.255	0.255	2	188	0.0139	CYP27B1;CYP24A1
R-HSA-2173782	Binding and Uptake of Ligands by Scavenger Receptors	1	167	0.0115	0.259	0.259	1	33	0.00244	COL1A1
R-HSA-5358351	Signaling by Hedgehog	1	168	0.0116	0.261	0.261	27	82	0.00607	GLI3
R-HSA-418555	G alpha (s) signalling events	1	172	0.0118	0.266	0.266	3	18	0.00133	PTH
R-HSA-3108232	SUMO E3 ligases SUMOylate target proteins	1	183	0.0126	0.281	0.281	1	131	0.00969	VDR
R-HSA-2990846	SUMOylation	1	192	0.0132	0.292	0.292	1	140	0.0104	VDR
R-HSA-500792	GPCR ligand binding	2	606	0.0417	0.296	0.296	4	186	0.0138	EDN1;PTH
R-HSA-3781865	Diseases of glycosylation	1	202	0.0139	0.305	0.305	1	77	0.0057	ADAMTS9
R-HSA-375276	Peptide ligand-binding receptors	1	203	0.014	0.306	0.306	3	76	0.00562	EDN1
R-HSA-202733	Cell surface interactions at the vascular wall	1	257	0.0177	0.371	0.371	1	65	0.00481	COL1A1
R-HSA-416476	G alpha (q) signalling events	1	283	0.0195	0.4	0.4	3	35	0.00259	EDN1
R-HSA-76002	Platelet activation, signaling and aggregation	1	291	0.02	0.409	0.409	11	116	0.00858	COL1A1
R-HSA-388396	GPCR downstream signalling	2	785	0.054	0.413	0.413	6	168	0.0124	EDN1;PTH
R-HSA-9664433	Leishmania parasite growth and survival	1	297	0.0204	0.415	0.415	1	40	0.00296	PTH
R-HSA-9662851	Anti-inflammatory response favouring Leishmania parasite infection	1	297	0.0204	0.415	0.415	1	40	0.00296	PTH
R-HSA-198933	Immunoregulatory interactions between a Lymphoid and a non-Lymphoid cell	1	316	0.0217	0.435	0.435	2	44	0.00326	COL1A1
R-HSA-372790	Signaling by GPCR	2	864	0.0594	0.463	0.463	10	354	0.0262	EDN1;PTH
R-HSA-556833	Metabolism of lipids	3	1437	0.0988	0.481	0.481	4	949	0.0702	CYP27B1;CYP24A1;VDR
R-HSA-9658195	Leishmania infection	1	406	0.0279	0.521	0.521	1	95	0.00703	PTH
R-HSA-373076	Class A/1 (Rhodopsin-like receptors)	1	412	0.0283	0.526	0.526	3	159	0.0118	EDN1
R-HSA-109582	Hemostasis	1	801	0.0551	0.771	0.771	15	334	0.0247	COL1A1
R-HSA-5653656	Vesicle-mediated transport	1	824	0.0567	0.781	0.781	1	252	0.0186	COL1A1
R-HSA-597592	Post-translational protein modification	2	1598	0.11	0.796	0.796	3	526	0.0389	VDR;ADAMTS9
R-HSA-1280218	Adaptive Immune System	1	1004	0.069	0.844	0.844	2	264	0.0195	COL1A1
R-HSA-5663205	Infectious disease	1	1348	0.0927	0.92	0.92	1	752	0.0556	PTH
R-HSA-392499	Metabolism of proteins	2	2205	0.152	0.921	0.921	3	798	0.059	VDR;ADAMTS9
R-HSA-1430728	Metabolism	3	3633	0.25	0.974	0.974	5	2250	0.166	CYP27B1;CYP24A1;VDR
R-HSA-168256	Immune System	1	2681	0.184	0.995	0.995	2	1623	0.12	COL1A1
