# Supplementary material for: Genes and Pathways Associated with Skeletal Sagittal Malocclusions: A Systematic Review
Source: Int J Mol Sci. 2021 Dec 2;22(23):13037. doi: 10.3390/ijms222313037 (PMC8657482; doi:10.3390/ijms222313037)
Supplement: Supplementary file 1 [file ijms-22-13037-s001.zip › Supplemental Table S2_20210924.xlsx]

## Sheet: Supplemental Table S2
Table S2: Reactome-enriched results of the genes involved in the development of skeletal class III malocclusion. Pathways with an FDR less than 0.05 are highlighted in red.
Pathway identifier	Pathway name	#Entities found	#Entities total	Entities ratio	Entities pValue	Entities FDR	#Reactions found	#Reactions total	Reactions ratio	Submitted entities found
R-HSA-5663202	Diseases of signal transduction by growth factor receptors and second messengers	22	499	0.0343144	3.88578e-15	1.84186e-12	93	484	0.0358094	HDAC4;JAG1;WNT3A;PSEN2;FOXO3;DUSP6;FGF3;NCOR2;ERLEC1;FGF20;EP300;FGF23;FGFR2;FGFR1
R-HSA-1226099	Signaling by FGFR in disease	12	82	0.00563884	1.64313e-14	3.89422e-12	62	106	0.00784256	FGF20;FGF23;FGFR2;FGF3;FGFR1
R-HSA-1839126	FGFR2 mutant receptor activation	9	43	0.00295695	1.6066e-12	2.53843e-10	18	18	0.00133175	FGF20;FGF23;FGFR2;FGF3
R-HSA-2428928	IRS-related events triggered by IGF1R	10	69	0.00474488	3.15215e-12	3.71953e-10	4	12	0.000887837	FGF20;IGF1;FGF23;FGFR2;FGF3;FGFR1
R-HSA-2428924	IGF1R signaling cascade	10	72	0.00495118	4.76663e-12	4.3053e-10	7	17	0.00125777	FGF20;IGF1;FGF23;FGFR2;FGF3;FGFR1
R-HSA-2404192	Signaling by Type 1 Insulin-like Growth Factor 1 Receptor (IGF1R)	10	73	0.00501994	5.44975e-12	4.3053e-10	9	19	0.00140574	FGF20;IGF1;FGF23;FGFR2;FGF3;FGFR1
R-HSA-5655253	Signaling by FGFR2 in disease	9	58	0.00398845	2.2351e-11	1.16225e-09	28	28	0.00207162	FGF20;FGF23;FGFR2;FGF3
R-HSA-109704	PI3K Cascade	9	58	0.00398845	2.2351e-11	1.16225e-09	1	6	0.000443918	FGF20;FGF23;FGFR2;FGF3;FGFR1
R-HSA-112399	IRS-mediated signalling	9	65	0.00446981	6.05928e-11	2.60549e-09	1	9	0.000665877	FGF20;FGF23;FGFR2;FGF3;FGFR1
R-HSA-5654221	Phospholipase C-mediated cascade; FGFR2	7	25	0.00171916	7.22127e-11	2.81629e-09	3	3	0.000221959	FGF20;FGF23;FGFR2;FGF3
R-HSA-190241	FGFR2 ligand binding and activation	7	26	0.00178792	9.46446e-11	3.40721e-09	4	5	0.000369932	FGF20;FGF23;FGFR2;FGF3
R-HSA-74751	Insulin receptor signalling cascade	9	72	0.00495118	1.47892e-10	4.88045e-09	1	25	0.00184966	FGF20;FGF23;FGFR2;FGF3;FGFR1
R-HSA-5654695	PI-3K cascade:FGFR2	7	31	0.00213176	3.17732e-10	9.84969e-09	6	7	0.000517905	FGF20;FGF23;FGFR2;FGF3
R-HSA-5654699	SHC-mediated cascade:FGFR2	7	33	0.00226929	4.88231e-10	1.41587e-08	4	4	0.000295946	FGF20;FGF23;FGFR2;FGF3
R-HSA-5654700	FRS-mediated FGFR2 signaling	7	34	0.00233806	5.9928e-10	1.61806e-08	9	9	0.000665877	FGF20;FGF23;FGFR2;FGF3
R-HSA-157118	Signaling by NOTCH	13	258	0.0177417	6.57386e-10	1.7092e-08	109	154	0.0113939	NCOR2;HDAC4;NOTCH3;JAG1;NOTCH4;PSEN2;NUMB;EP300
R-HSA-2219528	PI3K/AKT Signaling in Cancer	10	124	0.00852703	8.8818e-10	2.13163e-08	2	21	0.00155371	FGF20;FOXO3;FGF23;FGFR2;FGF3;FGFR1
R-HSA-2219530	Constitutive Signaling by Aberrant PI3K in Cancer	9	96	0.00660157	1.7881e-09	4.11263e-08	1	2	0.000147973	FGF20;FGF23;FGFR2;FGF3;FGFR1
R-HSA-74752	Signaling by Insulin receptor	9	97	0.00667033	1.955e-09	4.30099e-08	1	34	0.00251554	FGF20;FGF23;FGFR2;FGF3;FGFR1
R-HSA-5654727	Negative regulation of FGFR2 signaling	7	41	0.00281942	2.16028e-09	4.53659e-08	3	14	0.00103581	FGF20;FGF23;FGFR2;FGF3
R-HSA-5654696	Downstream signaling of activated FGFR2	7	42	0.00288819	2.54694e-09	5.02471e-08	22	23	0.00170169	FGF20;FGF23;FGFR2;FGF3
R-HSA-2033519	Activated point mutants of FGFR2	6	23	0.00158163	2.64458e-09	5.02471e-08	10	10	0.000739864	FGF20;FGF23;FGFR2;FGF3
R-HSA-162582	Signal Transduction	38	2993	0.205818	4.53512e-09	8.16321e-08	368	2445	0.180897	HDAC4;NOTCH3;NOTCH4;PSEN2;FOXO3;FGF3;GLI2;ERLEC1;ARHGAP21;FGF20;EP300;FGF23;EVC2;JAG1;WNT3A;NFATC1;IGF1;SMAD6;DUSP6;COL1A1;NCOR2;MMP13;EVC;COL2A1;RASA2;NUMB;FGFR2;FGFR1
R-HSA-190236	Signaling by FGFR	9	107	0.007358	4.54096e-09	8.17372e-08	121	142	0.0105061	FGF20;FGF23;FGFR2;FGF3;FGFR1
R-HSA-6811558	PI5P, PP2A and IER3 Regulate PI3K/AKT Signaling	9	129	0.00887086	2.23601e-08	3.80122e-07	1	7	0.000517905	FGF20;FGF23;FGFR2;FGF3;FGFR1
R-HSA-199418	Negative regulation of the PI3K/AKT network	9	137	0.00942099	3.72082e-08	5.95331e-07	1	10	0.000739864	FGF20;FGF23;FGFR2;FGF3;FGFR1
R-HSA-190242	FGFR1 ligand binding and activation	5	21	0.00144409	9.31101e-08	1.48976e-06	6	7	0.000517905	FGF20;FGF23;FGF3;FGFR1
R-HSA-8941326	RUNX2 regulates bone development	6	43	0.00295695	1.04235e-07	1.56353e-06	6	32	0.00236756	COL1A1;HDAC4;SMAD6;GLI2
R-HSA-5654219	Phospholipase C-mediated cascade: FGFR1	5	22	0.00151286	1.1703e-07	1.75546e-06	3	3	0.000221959	FGF20;FGF23;FGF3;FGFR1
R-HSA-8851708	Signaling by FGFR2 IIIa TM	5	24	0.00165039	1.79395e-07	2.51154e-06	2	2	0.000147973	FGFR2
R-HSA-1980143	Signaling by NOTCH1	7	84	0.00577637	2.75242e-07	3.85339e-06	21	39	0.00288547	NCOR2;HDAC4;JAG1;PSEN2;NUMB;EP300
R-HSA-5654738	Signaling by FGFR2	7	88	0.00605144	3.75093e-07	4.85201e-06	29	46	0.00340337	FGF20;FGF23;FGFR2;FGF3
R-HSA-350054	Notch-HLH transcription pathway	5	28	0.00192546	3.81669e-07	4.85201e-06	2	2	0.000147973	NCOR2;HDAC4;NOTCH3;NOTCH4
R-HSA-5654689	PI-3K cascade:FGFR1	5	28	0.00192546	3.81669e-07	4.85201e-06	6	7	0.000517905	FGF20;FGF23;FGF3;FGFR1
R-HSA-1912408	Pre-NOTCH Transcription and Translation	7	89	0.0061202	4.04334e-07	4.85201e-06	16	28	0.00207162	NOTCH3;NOTCH4;EP300
R-HSA-9006934	Signaling by Receptor Tyrosine Kinases	15	617	0.0424288	4.37861e-07	5.25434e-06	139	744	0.0550459	COL1A1;COL2A1;PSEN2;FGF20;EP300;IGF1;FGF23;FGFR2;DUSP6;FGF3;FGFR1
R-HSA-5683057	MAPK family signaling cascades	12	380	0.0261312	4.93122e-07	5.8812e-06	8	122	0.00902634	RASA2;FGF20;FOXO3;FGF23;FGFR2;DUSP6;FGF3;FGFR1
R-HSA-5654688	SHC-mediated cascade:FGFR1	5	30	0.00206299	5.34655e-07	5.8812e-06	4	4	0.000295946	FGF20;FGF23;FGF3;FGFR1
R-HSA-5654693	FRS-mediated FGFR1 signaling	5	31	0.00213176	6.27425e-07	6.90167e-06	9	9	0.000665877	FGF20;FGF23;FGF3;FGFR1
R-HSA-5673001	RAF/MAP kinase cascade	11	322	0.0221428	7.24993e-07	7.97492e-06	4	75	0.00554898	RASA2;FGF20;FGF23;FGFR2;DUSP6;FGF3;FGFR1
R-HSA-5684996	MAPK1/MAPK3 signaling	11	329	0.0226241	8.93043e-07	9.07758e-06	4	82	0.00606688	RASA2;FGF20;FGF23;FGFR2;DUSP6;FGF3;FGFR1
R-HSA-8878166	Transcriptional regulation by RUNX2	8	147	0.0101087	9.07758e-07	9.07758e-06	8	84	0.00621486	COL1A1;HDAC4;MMP13;SMAD6;GLI2
R-HSA-1839122	Signaling by activated point mutants of FGFR1	4	15	0.00103149	1.22952e-06	1.22952e-05	4	4	0.000295946	FGF20;FGF23;FGFR1
R-HSA-2644602	Signaling by NOTCH1 PEST Domain Mutants in Cancer	6	68	0.00467611	1.47504e-06	1.32753e-05	16	21	0.00155371	NCOR2;HDAC4;JAG1;PSEN2;EP300
R-HSA-2894858	Signaling by NOTCH1 HD+PEST Domain Mutants in Cancer	6	68	0.00467611	1.47504e-06	1.32753e-05	16	21	0.00155371	NCOR2;HDAC4;JAG1;PSEN2;EP300
R-HSA-2894862	Constitutive Signaling by NOTCH1 HD+PEST Domain Mutants	6	68	0.00467611	1.47504e-06	1.32753e-05	16	21	0.00155371	NCOR2;HDAC4;JAG1;PSEN2;EP300
R-HSA-2644606	Constitutive Signaling by NOTCH1 PEST Domain Mutants	6	68	0.00467611	1.47504e-06	1.32753e-05	16	21	0.00155371	NCOR2;HDAC4;JAG1;PSEN2;EP300
R-HSA-2644603	Signaling by NOTCH1 in Cancer	6	68	0.00467611	1.47504e-06	1.32753e-05	23	39	0.00288547	NCOR2;HDAC4;JAG1;PSEN2;EP300
R-HSA-1839124	FGFR1 mutant receptor activation	5	39	0.00268189	1.91587e-06	1.56191e-05	11	25	0.00184966	FGF20;FGF23;FGFR1
R-HSA-5654726	Negative regulation of FGFR1 signaling	5	39	0.00268189	1.91587e-06	1.56191e-05	4	15	0.0011098	FGF20;FGF23;FGF3;FGFR1
R-HSA-1912422	Pre-NOTCH Expression and Processing	7	113	0.0077706	1.95238e-06	1.56191e-05	26	38	0.00281148	NOTCH3;NOTCH4;EP300
R-HSA-190375	FGFR2c ligand binding and activation	4	17	0.00116903	2.01292e-06	1.61034e-05	2	2	0.000147973	FGF20;FGF23;FGFR2
R-HSA-5654687	Downstream signaling of activated FGFR1	5	42	0.00288819	2.74251e-06	2.19401e-05	23	24	0.00177567	FGF20;FGF23;FGF3;FGFR1
R-HSA-1257604	PIP3 activates AKT signaling	10	319	0.0219365	5.14456e-06	4.11565e-05	2	86	0.00636283	FGF20;FOXO3;FGF23;FGFR2;FGF3;FGFR1
R-HSA-5655302	Signaling by FGFR1 in disease	5	49	0.00336955	5.76625e-06	4.613e-05	21	35	0.00258952	FGF20;FGF23;FGFR1
R-HSA-9006925	Intracellular signaling by second messengers	10	366	0.0251685	1.6822e-05	0.000134576	2	114	0.00843445	FGF20;FOXO3;FGF23;FGFR2;FGF3;FGFR1
R-HSA-5654736	Signaling by FGFR1	5	62	0.00426351	1.77672e-05	0.000142137	34	48	0.00355135	FGF20;FGF23;FGF3;FGFR1
R-HSA-1643685	Disease	27	2423	0.166621	3.22321e-05	0.000225625	117	1631	0.120672	HDAC4;NOTCH3;JAG1;WNT3A;NOTCH4;PSEN2;FOXO3;HSPG2;DUSP6;FGF3;NCOR2;ADAMTSL1;ERLEC1;ADAMTS1;FGF20;EP300;FGF23;FGFR2;FGFR1
R-HSA-9013700	NOTCH4 Activation and Transmission of Signal to the Nucleus	3	12	0.000825196	3.48614e-05	0.00024403	5	5	0.000369932	JAG1;NOTCH4;PSEN2
R-HSA-1474244	Extracellular matrix organization	9	329	0.0226241	4.55079e-05	0.000318556	113	319	0.0236017	COL1A1;MMP13;COL2A1;ADAMTS1;TGFB3;MATN1;LTBP2;HSPG2
R-HSA-190377	FGFR2b ligand binding and activation	3	14	0.000962729	5.49557e-05	0.00038469	2	3	0.000221959	FGFR2;FGF3
R-HSA-3000178	ECM proteoglycans	5	79	0.00543254	5.58113e-05	0.000390679	10	23	0.00170169	COL1A1;COL2A1;TGFB3;MATN1;HSPG2
R-HSA-190373	FGFR1c ligand binding and activation	3	15	0.00103149	6.73468e-05	0.000471427	2	3	0.000221959	FGF20;FGF23;FGFR1
R-HSA-8941856	RUNX3 regulates NOTCH signaling	3	16	0.00110026	8.14362e-05	0.000570053	7	7	0.000517905	JAG1;EP300
R-HSA-1474228	Degradation of the extracellular matrix	6	148	0.0101774	0.00011389	0.000797233	44	105	0.00776857	COL1A1;MMP13;COL2A1;ADAMTS1;HSPG2
R-HSA-2122947	NOTCH1 Intracellular Domain Regulates Transcription	4	57	0.00391968	0.000218222	0.00130933	12	18	0.00133175	NCOR2;HDAC4;EP300
R-HSA-5358351	Signaling by Hedgehog	6	168	0.0115527	0.00022497	0.00134982	34	82	0.00606688	EVC2;ERLEC1;EVC;NUMB;GLI2
R-HSA-1839120	Signaling by FGFR1 amplification mutants	2	5	0.000343832	0.000314091	0.00188454	5	5	0.000369932	FGFR1
R-HSA-2023837	Signaling by FGFR2 amplification mutants	2	5	0.000343832	0.000314091	0.00188454	4	4	0.000295946	FGFR2
R-HSA-9012852	Signaling by NOTCH3	4	63	0.00433228	0.000318267	0.0019096	35	37	0.0027375	NOTCH3;JAG1;PSEN2;EP300
R-HSA-8878159	Transcriptional regulation by RUNX3	5	118	0.00811443	0.000355977	0.00213586	18	47	0.00347736	HDAC4;JAG1;EP300;FOXO3
R-HSA-2022090	Assembly of collagen fibrils and other multimeric structures	4	67	0.00460734	0.000400946	0.00240568	19	26	0.00192365	COL1A1;MMP13;COL2A1
R-HSA-9013507	NOTCH3 Activation and Transmission of Signal to the Nucleus	3	28	0.00192546	0.000417762	0.00250657	15	15	0.0011098	NOTCH3;JAG1;PSEN2
R-HSA-1442490	Collagen degradation	4	69	0.00474488	0.000447572	0.00268543	16	34	0.00251554	COL1A1;MMP13;COL2A1
R-HSA-5083630	Defective LFNG causes SCDO3	2	6	0.000412598	0.000450803	0.00270482	1	1	7.39864e-05	NOTCH3;NOTCH4
R-HSA-190374	FGFR1c and Klotho ligand binding and activation	2	7	0.000481364	0.000611576	0.00307291	2	2	0.000147973	FGF23;FGFR1
R-HSA-8941284	RUNX2 regulates chondrocyte maturation	2	7	0.000481364	0.000611576	0.00307291	2	4	0.000295946	HDAC4;GLI2
R-HSA-2122948	Activated NOTCH1 Transmits Signal to the Nucleus	3	32	0.00220052	0.000614582	0.00307291	9	21	0.00155371	JAG1;PSEN2;NUMB
R-HSA-212436	Generic Transcription Pathway	18	1555	0.106932	0.000655138	0.00327569	119	824	0.0609648	HDAC4;NOTCH3;JAG1;NOTCH4;RORA;SMAD6;FOXO3;TBX5;GLI2;NCOR2;COL1A1;MMP13;EP300
R-HSA-3906995	Diseases associated with O-glycosylation of proteins	4	78	0.00536377	0.000706178	0.00353089	2	9	0.000665877	ADAMTSL1;NOTCH3;ADAMTS1;NOTCH4
R-HSA-9017802	Noncanonical activation of NOTCH3	2	8	0.000550131	0.000796168	0.00398084	2	2	0.000147973	NOTCH3;PSEN2
R-HSA-190370	FGFR1b ligand binding and activation	2	9	0.000618897	0.00100434	0.0050217	2	2	0.000147973	FGF3;FGFR1
R-HSA-1980145	Signaling by NOTCH2	3	38	0.00261312	0.00100694	0.0050347	7	20	0.00147973	JAG1;PSEN2;EP300
R-HSA-1912399	Pre-NOTCH Processing in the Endoplasmic Reticulum	2	10	0.000687663	0.00123585	0.00617927	2	2	0.000147973	NOTCH3;NOTCH4
R-HSA-9013694	Signaling by NOTCH4	4	92	0.0063265	0.00129567	0.00647834	20	20	0.00147973	JAG1;NOTCH4;PSEN2;EP300
R-HSA-5632684	Hedgehog 'on' state	4	92	0.0063265	0.00129567	0.00647834	19	37	0.0027375	EVC2;EVC;NUMB;GLI2
R-HSA-73857	RNA Polymerase II Transcription	18	1694	0.11649	0.00176258	0.00881292	119	885	0.065478	HDAC4;NOTCH3;JAG1;NOTCH4;RORA;SMAD6;FOXO3;TBX5;GLI2;NCOR2;COL1A1;MMP13;EP300
R-HSA-1474290	Collagen formation	4	104	0.0071517	0.00202128	0.0101064	42	77	0.00569695	COL1A1;MMP13;COL2A1
R-HSA-5658623	FGFRL1 modulation of FGFR1 signaling	2	14	0.000962729	0.00239064	0.0119532	1	2	0.000147973	FGF23;FGF3
R-HSA-8941332	RUNX2 regulates genes involved in cell migration	2	14	0.000962729	0.00239064	0.0119532	2	7	0.000517905	MMP13
R-HSA-8951936	RUNX3 regulates p14-ARF	2	16	0.00110026	0.00310203	0.0139617	8	8	0.000591891	HDAC4;EP300
R-HSA-9617629	Regulation of FOXO transcriptional activity by acetylation	2	16	0.00110026	0.00310203	0.0139617	5	9	0.000665877	EP300;FOXO3
R-HSA-190322	FGFR4 ligand binding and activation	2	17	0.00116903	0.00349044	0.0139617	2	4	0.000295946	FGF20;FGF23
R-HSA-1839130	Signaling by activated point mutants of FGFR3	2	17	0.00116903	0.00349044	0.0139617	2	6	0.000443918	FGF20;FGF23
R-HSA-3781865	Diseases of glycosylation	5	202	0.0138908	0.00376705	0.0150682	13	77	0.00569695	ADAMTSL1;NOTCH3;ADAMTS1;NOTCH4;HSPG2
R-HSA-3000171	Non-integrin membrane-ECM interactions	3	61	0.00419475	0.00383195	0.0153278	5	22	0.0016277	COL1A1;COL2A1;HSPG2
R-HSA-190372	FGFR3c ligand binding and activation	2	18	0.00123779	0.00390034	0.0156014	4	4	0.000295946	FGF20;FGF23
R-HSA-5654227	Phospholipase C-mediated cascade; FGFR3	2	18	0.00123779	0.00390034	0.0156014	3	3	0.000221959	FGF20;FGF23
R-HSA-2033514	FGFR3 mutant receptor activation	2	18	0.00123779	0.00390034	0.0156014	3	9	0.000665877	FGF20;FGF23
R-HSA-190239	FGFR3 ligand binding and activation	2	19	0.00130656	0.00433152	0.0173261	6	6	0.000443918	FGF20;FGF23
R-HSA-5654228	Phospholipase C-mediated cascade; FGFR4	2	19	0.00130656	0.00433152	0.0173261	3	3	0.000221959	FGF20;FGF23
R-HSA-6785807	Interleukin-4 and Interleukin-13 signaling	5	211	0.0145097	0.00452289	0.0180916	2	47	0.00347736	MMP13;RORA;FOXO3
R-HSA-74160	Gene expression (Transcription)	18	1855	0.127562	0.00475019	0.0190008	121	1000	0.0739864	HDAC4;NOTCH3;JAG1;NOTCH4;RORA;SMAD6;FOXO3;TBX5;GLI2;NCOR2;COL1A1;MMP13;EP300
R-HSA-5635838	Activation of SMO	2	20	0.00137533	0.00478377	0.0191351	2	9	0.000665877	EVC2;EVC
R-HSA-9614657	FOXO-mediated transcription of cell death genes	2	23	0.00158163	0.00626468	0.0250587	15	15	0.0011098	EP300;FOXO3
R-HSA-1912420	Pre-NOTCH Processing in Golgi	2	23	0.00158163	0.00626468	0.0250587	8	8	0.000591891	NOTCH3;NOTCH4
R-HSA-2979096	NOTCH2 Activation and Transmission of Signal to the Nucleus	2	23	0.00158163	0.00626468	0.0250587	5	11	0.00081385	JAG1;PSEN2
R-HSA-5654710	PI-3K cascade:FGFR3	2	24	0.00165039	0.006799	0.027196	6	7	0.000517905	FGF20;FGF23
R-HSA-5654720	PI-3K cascade:FGFR4	2	25	0.00171916	0.00735329	0.0294132	6	7	0.000517905	FGF20;FGF23
R-HSA-9013695	NOTCH4 Intracellular Domain Regulates Transcription	2	26	0.00178792	0.00792735	0.0317094	9	9	0.000665877	NOTCH4;EP300
R-HSA-5654704	SHC-mediated cascade:FGFR3	2	26	0.00178792	0.00792735	0.0317094	4	4	0.000295946	FGF20;FGF23
R-HSA-1368082	RORA activates gene expression	2	26	0.00178792	0.00792735	0.0317094	4	4	0.000295946	EP300;RORA
R-HSA-5654706	FRS-mediated FGFR3 signaling	2	27	0.00185669	0.00852098	0.0340839	9	9	0.000665877	FGF20;FGF23
R-HSA-5654719	SHC-mediated cascade:FGFR4	2	27	0.00185669	0.00852098	0.0340839	4	4	0.000295946	FGF20;FGF23
R-HSA-5654712	FRS-mediated FGFR4 signaling	2	28	0.00192546	0.00913395	0.0353259	9	9	0.000665877	FGF20;FGF23
R-HSA-216083	Integrin cell surface interactions	3	86	0.0059139	0.00981181	0.0353259	6	55	0.00406925	COL1A1;COL2A1;HSPG2
R-HSA-8874081	MET activates PTK2 signaling	2	32	0.00220052	0.0117753	0.0353259	1	5	0.000369932	COL1A1;COL2A1
R-HSA-8853338	Signaling by FGFR3 point mutants in cancer	2	33	0.00226929	0.012482	0.0374459	13	19	0.00140574	FGF20;FGF23
R-HSA-5655332	Signaling by FGFR3 in disease	2	33	0.00226929	0.012482	0.0374459	13	28	0.00207162	FGF20;FGF23
R-HSA-5654732	Negative regulation of FGFR3 signaling	2	34	0.00233806	0.0132068	0.0396204	3	14	0.00103581	FGF20;FGF23
R-HSA-8940973	RUNX2 regulates osteoblast differentiation	2	34	0.00233806	0.0132068	0.0396204	2	24	0.00177567	COL1A1
R-HSA-5654708	Downstream signaling of activated FGFR3	2	35	0.00240682	0.0139496	0.0418487	22	23	0.00170169	FGF20;FGF23
R-HSA-1592389	Activation of Matrix Metalloproteinases	2	35	0.00240682	0.0139496	0.0418487	10	27	0.00199763	MMP13
R-HSA-5654733	Negative regulation of FGFR4 signaling	2	35	0.00240682	0.0139496	0.0418487	3	14	0.00103581	FGF20;FGF23
R-HSA-3108232	SUMO E3 ligases SUMOylate target proteins	4	183	0.0125842	0.0143675	0.0431026	8	131	0.00969222	NCOR2;HDAC4;EP300;RORA
R-HSA-5654716	Downstream signaling of activated FGFR4	2	36	0.00247559	0.0147101	0.0441302	22	23	0.00170169	FGF20;FGF23
R-HSA-9013508	NOTCH3 Intracellular Domain Regulates Transcription	2	36	0.00247559	0.0147101	0.0441302	20	22	0.0016277	NOTCH3;EP300
R-HSA-8853333	Signaling by FGFR2 fusions	1	3	0.000206299	0.0151517	0.0454552	2	2	0.000147973	FGFR2
R-HSA-2129379	Molecules associated with elastic fibres	2	38	0.00261312	0.0162835	0.0488506	3	10	0.000739864	TGFB3;LTBP2
R-HSA-400253	Circadian Clock	3	105	0.00722046	0.0166797	0.0500391	12	59	0.0043652	EP300;RORA
R-HSA-2990846	SUMOylation	4	192	0.0132031	0.0168295	0.0504884	8	140	0.0103581	NCOR2;HDAC4;EP300;RORA
R-HSA-5083635	Defective B3GALTL causes Peters-plus syndrome (PpS)	2	39	0.00268189	0.0170961	0.0512883	1	1	7.39864e-05	ADAMTSL1;ADAMTS1
R-HSA-4090294	SUMOylation of intracellular receptors	2	40	0.00275065	0.0179257	0.053777	4	25	0.00184966	HDAC4;RORA
R-HSA-5173214	O-glycosylation of TSR domain-containing proteins	2	41	0.00281942	0.018772	0.0563161	2	2	0.000147973	ADAMTSL1;ADAMTS1
R-HSA-8948216	Collagen chain trimerization	2	44	0.00302572	0.0214099	0.0642298	3	28	0.00207162	COL1A1;COL2A1
R-HSA-3899300	SUMOylation of transcription cofactors	2	44	0.00302572	0.0214099	0.0642298	2	27	0.00199763	NCOR2;EP300
R-HSA-8875878	MET promotes cell motility	2	45	0.00309448	0.0223216	0.0669648	1	12	0.000887837	COL1A1;COL2A1
R-HSA-1566948	Elastic fibre formation	2	46	0.00316325	0.0232491	0.0697474	3	17	0.00125777	TGFB3;LTBP2
R-HSA-8853336	Signaling by plasma membrane FGFR1 fusions	1	5	0.000343832	0.0251268	0.0753805	2	2	0.000147973	FGFR1
R-HSA-5610787	Hedgehog 'off' state	3	124	0.00852703	0.025667	0.0770011	13	32	0.00236756	NUMB;GLI2
R-HSA-5654743	Signaling by FGFR4	2	51	0.00350708	0.0281185	0.0843555	27	41	0.00303344	FGF20;FGF23
R-HSA-8952158	RUNX3 regulates BCL2L11 (BIM) transcription	1	6	0.000412598	0.030077	0.0902309	2	2	0.000147973	FOXO3
R-HSA-5654741	Signaling by FGFR3	2	53	0.00364462	0.0301711	0.0905134	31	43	0.00318141	FGF20;FGF23
R-HSA-420597	Nectin/Necl trans heterodimerization	1	7	0.000481364	0.0350023	0.105007	3	8	0.000591891	ERLEC1
R-HSA-3134973	LRR FLII-interacting protein 1 (LRRFIP1) activates type I IFN production	1	7	0.000481364	0.0350023	0.105007	1	5	0.000369932	EP300
R-HSA-9652817	Signaling by MAPK mutants	1	8	0.000550131	0.0399029	0.115218	1	1	7.39864e-05	DUSP6
R-HSA-9022537	Loss of MECP2 binding ability to the NCoR/SMRT complex	1	8	0.000550131	0.0399029	0.115218	1	1	7.39864e-05	NCOR2
R-HSA-5340588	Signaling by RNF43 mutants	1	8	0.000550131	0.0399029	0.115218	1	1	7.39864e-05	WNT3A
R-HSA-5635851	GLI proteins bind promoters of Hh responsive genes to promote transcription	1	8	0.000550131	0.0399029	0.115218	3	4	0.000295946	GLI2
R-HSA-2660826	Constitutive Signaling by NOTCH1 t(7;9)(NOTCH1:M1580_K2555) Translocation Mutant	1	8	0.000550131	0.0399029	0.115218	1	5	0.000369932	JAG1
R-HSA-2660825	Signaling by NOTCH1 t(7;9)(NOTCH1:M1580_K2555) Translocation Mutant	1	8	0.000550131	0.0399029	0.115218	1	5	0.000369932	JAG1
R-HSA-9029569	NR1H3 & NR1H2 regulate gene expression linked to cholesterol transport and efflux	2	66	0.00453858	0.0448647	0.115218	4	40	0.00295946	NCOR2;EP300
R-HSA-190371	FGFR3b ligand binding and activation	1	10	0.000687663	0.0496307	0.115218	2	2	0.000147973	FGF20
R-HSA-9707616	Heme signaling	2	70	0.00481364	0.0498224	0.115218	3	25	0.00184966	EP300;RORA
R-HSA-375165	NCAM signaling for neurite out-growth	2	70	0.00481364	0.0498224	0.115218	2	23	0.00170169	COL2A1;FGFR1
R-HSA-5668914	Diseases of metabolism	5	408	0.0280567	0.0571283	0.115218	13	190	0.0140574	ADAMTSL1;NOTCH3;ADAMTS1;NOTCH4;HSPG2
R-HSA-1650814	Collagen biosynthesis and modifying enzymes	2	76	0.00522624	0.0576089	0.115218	23	51	0.00377331	COL1A1;COL2A1
R-HSA-430116	GP1b-IX-V activation signalling	1	12	0.000825196	0.0592612	0.118522	5	7	0.000517905	COL1A1
R-HSA-2025928	Calcineurin activates NFAT	1	12	0.000825196	0.0592612	0.118522	2	3	0.000221959	NFATC1
R-HSA-8866907	Activation of the TFAP2 (AP-2) family of transcription factors	1	12	0.000825196	0.0592612	0.118522	1	4	0.000295946	EP300
R-HSA-198693	AKT phosphorylates targets in the nucleus	1	12	0.000825196	0.0592612	0.118522	1	4	0.000295946	FOXO3
R-HSA-193692	Regulated proteolysis of p75NTR	1	12	0.000825196	0.0592612	0.118522	1	5	0.000369932	PSEN2
R-HSA-1989781	PPARA activates gene expression	3	175	0.0120341	0.0602081	0.120416	5	41	0.00303344	NCOR2;EP300;RORA
R-HSA-400206	Regulation of lipid metabolism by PPARalpha	3	177	0.0121716	0.0618584	0.123717	7	44	0.0032554	NCOR2;EP300;RORA
R-HSA-198725	Nuclear Events (kinase and transcription factor activation)	2	80	0.00550131	0.0630196	0.124031	5	48	0.00355135	EP300;DUSP6
R-HSA-2179392	EGFR Transactivation by Gastrin	1	13	0.000893962	0.0640402	0.124031	2	6	0.000443918	MMP13
R-HSA-5578768	Physiological factors	1	13	0.000893962	0.0640402	0.124031	1	4	0.000295946	TBX5
R-HSA-9614399	Regulation of localization of FOXO transcription factors	1	14	0.000962729	0.0687954	0.124031	3	5	0.000369932	FOXO3
R-HSA-9024446	NR1H2 and NR1H3-mediated signaling	2	85	0.00584514	0.0700146	0.124031	6	60	0.00443918	NCOR2;EP300
R-HSA-383280	Nuclear Receptor transcription pathway	2	86	0.0059139	0.0714431	0.124031	2	2	0.000147973	NCOR2;RORA
R-HSA-1234158	Regulation of gene expression by Hypoxia-inducible Factor	1	15	0.00103149	0.0735267	0.124031	4	7	0.000517905	EP300
R-HSA-202670	ERKs are inactivated	1	15	0.00103149	0.0735267	0.124031	1	2	0.000147973	DUSP6
R-HSA-3772470	Negative regulation of TCF-dependent signaling by WNT ligand antagonists	1	15	0.00103149	0.0735267	0.124031	2	5	0.000369932	WNT3A
R-HSA-9623433	NR1H2 & NR1H3 regulate gene expression to control bile acid homeostasis	1	15	0.00103149	0.0735267	0.124031	2	6	0.000443918	NCOR2
R-HSA-2214320	Anchoring fibril formation	1	15	0.00103149	0.0735267	0.124031	1	4	0.000295946	COL1A1
R-HSA-6806834	Signaling by MET	2	88	0.00605144	0.0743285	0.124031	1	49	0.00362533	COL1A1;COL2A1
R-HSA-3656253	Defective EXT1 causes exostoses 1, TRPS2 and CHDS	1	16	0.00110026	0.0782343	0.124031	4	4	0.000295946	HSPG2
R-HSA-3656237	Defective EXT2 causes exostoses 2	1	16	0.00110026	0.0782343	0.124031	4	4	0.000295946	HSPG2
R-HSA-75892	Platelet Adhesion to exposed collagen	1	16	0.00110026	0.0782343	0.124031	4	6	0.000443918	COL1A1
R-HSA-2428933	SHC-related events triggered by IGF1R	1	16	0.00110026	0.0782343	0.124031	3	5	0.000369932	IGF1
R-HSA-2691230	Signaling by NOTCH1 HD Domain Mutants in Cancer	1	16	0.00110026	0.0782343	0.124031	3	6	0.000443918	JAG1
R-HSA-2691232	Constitutive Signaling by NOTCH1 HD Domain Mutants	1	16	0.00110026	0.0782343	0.124031	3	6	0.000443918	JAG1
R-HSA-2197563	NOTCH2 intracellular domain regulates transcription	1	16	0.00110026	0.0782343	0.124031	2	9	0.000665877	EP300
R-HSA-9005891	Loss of function of MECP2 in Rett syndrome	1	16	0.00110026	0.0782343	0.124031	1	5	0.000369932	NCOR2
R-HSA-9697154	Disorders of Nervous System Development	1	16	0.00110026	0.0782343	0.124031	1	5	0.000369932	NCOR2
R-HSA-9675151	Disorders of Developmental Biology	1	16	0.00110026	0.0782343	0.124031	1	5	0.000369932	NCOR2
R-HSA-9005895	Pervasive developmental disorders	1	16	0.00110026	0.0782343	0.124031	1	5	0.000369932	NCOR2
R-HSA-6811555	PI5P Regulates TP53 Acetylation	1	17	0.00116903	0.0829182	0.124031	2	8	0.000591891	EP300
R-HSA-399956	CRMPs in Sema3A signaling	1	18	0.00123779	0.0875787	0.124031	5	5	0.000369932	PLXNA2
R-HSA-5607763	CLEC7A (Dectin-1) induces NFAT activation	1	18	0.00123779	0.0875787	0.124031	2	6	0.000443918	NFATC1
R-HSA-918233	TRAF3-dependent IRF activation pathway	1	18	0.00123779	0.0875787	0.124031	3	11	0.00081385	EP300
R-HSA-2032785	YAP1- and WWTR1 (TAZ)-stimulated gene expression	1	18	0.00123779	0.0875787	0.124031	2	9	0.000665877	TBX5
R-HSA-205043	NRIF signals cell death from the nucleus	1	18	0.00123779	0.0875787	0.124031	1	7	0.000517905	PSEN2
R-HSA-9701898	STAT3 nuclear events downstream of ALK signaling	1	18	0.00123779	0.0875787	0.124031	1	10	0.000739864	EP300
R-HSA-1170546	Prolactin receptor signaling	1	18	0.00123779	0.0875787	0.124031	1	14	0.00103581	GHR
R-HSA-399955	SEMA3A-Plexin repulsion signaling by inhibiting Integrin adhesion	1	19	0.00130656	0.0922159	0.124031	6	8	0.000591891	PLXNA2
R-HSA-399954	Sema3A PAK dependent Axon repulsion	1	19	0.00130656	0.0922159	0.124031	3	6	0.000443918	PLXNA2
R-HSA-416700	Other semaphorin interactions	1	19	0.00130656	0.0922159	0.124031	1	9	0.000665877	PLXNA2
R-HSA-9013423	RAC3 GTPase cycle	2	100	0.00687663	0.0923845	0.124031	2	6	0.000443918	ARHGAP21;JAG1
R-HSA-397014	Muscle contraction	3	213	0.0146472	0.0950097	0.124031	6	42	0.00310743	MYH8;TBX5;FGF12
R-HSA-210744	Regulation of gene expression in late stage (branching morphogenesis) pancreatic bud precursor cells	1	20	0.00137533	0.0968298	0.124031	1	4	0.000295946	EP300
R-HSA-3560783	Defective B4GALT7 causes EDS, progeroid type	1	21	0.00144409	0.101421	0.124031	1	1	7.39864e-05	HSPG2
R-HSA-4420332	Defective B3GALT6 causes EDSP2 and SEMDJL1	1	21	0.00144409	0.101421	0.124031	1	1	7.39864e-05	HSPG2
R-HSA-6804114	TP53 Regulates Transcription of Genes Involved in G2 Cell Cycle Arrest	1	21	0.00144409	0.101421	0.124031	2	11	0.00081385	EP300
R-HSA-3560801	Defective B3GAT3 causes JDSSDHD	1	22	0.00151286	0.105988	0.124031	1	1	7.39864e-05	HSPG2
R-HSA-4641263	Regulation of FZD by ubiquitination	1	22	0.00151286	0.105988	0.124031	3	6	0.000443918	WNT3A
R-HSA-381340	Transcriptional regulation of white adipocyte differentiation	2	109	0.00749553	0.106675	0.124031	12	18	0.00133175	NCOR2;EP300
R-HSA-9614085	FOXO-mediated transcription	2	110	0.0075643	0.108298	0.124031	57	85	0.00628884	EP300;FOXO3
R-HSA-3214847	HATs acetylate histones	2	110	0.0075643	0.108298	0.124031	2	15	0.0011098	KAT6B;EP300
R-HSA-9009391	Extra-nuclear estrogen signaling	2	110	0.0075643	0.108298	0.124031	3	38	0.00281148	MMP13;FOXO3
R-HSA-449147	Signaling by Interleukins	6	643	0.0442168	0.109109	0.124031	3	493	0.0364753	MMP13;RORA;FOXO3;DUSP6
R-HSA-6804760	Regulation of TP53 Activity through Methylation	1	23	0.00158163	0.110533	0.124031	4	12	0.000887837	EP300
R-HSA-156711	Polo-like kinase mediated events	1	23	0.00158163	0.110533	0.124031	2	15	0.0011098	EP300
R-HSA-1181150	Signaling by NODAL	1	23	0.00158163	0.110533	0.124031	1	12	0.000887837	FOXO3
R-HSA-9006936	Signaling by TGFB family members	2	114	0.00783936	0.114857	0.124031	6	107	0.00791654	NCOR2;SMAD6
R-HSA-2243919	Crosslinking of collagen fibrils	1	24	0.00165039	0.115055	0.124031	11	13	0.000961823	COL1A1
R-HSA-881907	Gastrin-CREB signalling pathway via PKC and MAPK	1	24	0.00165039	0.115055	0.124031	2	9	0.000665877	MMP13
R-HSA-445144	Signal transduction by L1	1	25	0.00171916	0.119554	0.124031	1	11	0.00081385	FGFR1
R-HSA-198753	ERK/MAPK targets	1	26	0.00178792	0.124031	0.124031	1	7	0.000517905	DUSP6
R-HSA-422085	Synthesis, secretion, and deacylation of Ghrelin	1	26	0.00178792	0.124031	0.124031	1	8	0.000591891	IGF1
R-HSA-9617828	FOXO-mediated transcription of cell cycle genes	1	27	0.00185669	0.128486	0.128486	18	22	0.0016277	FOXO3
R-HSA-2173795	Downregulation of SMAD2/3:SMAD4 transcriptional activity	1	27	0.00185669	0.128486	0.128486	3	21	0.00155371	NCOR2
R-HSA-9006931	Signaling by Nuclear Receptors	4	384	0.0264063	0.132192	0.132192	26	192	0.0142054	NCOR2;MMP13;EP300;FOXO3
R-HSA-3238698	WNT ligand biogenesis and trafficking	1	28	0.00192546	0.132918	0.132918	8	12	0.000887837	WNT3A
R-HSA-112409	RAF-independent MAPK1/3 activation	1	28	0.00192546	0.132918	0.132918	1	12	0.000887837	DUSP6
R-HSA-381426	Regulation of Insulin-like Growth Factor (IGF) transport and uptake by Insulin-like Growth Factor Binding Proteins (IGFBPs)	2	127	0.00873332	0.136829	0.136829	14	14	0.00103581	IGF1;FGF23
R-HSA-982772	Growth hormone receptor signaling	1	29	0.00199422	0.137327	0.137327	25	28	0.00207162	GHR
R-HSA-9634638	Estrogen-dependent nuclear events downstream of ESR-membrane signaling	1	29	0.00199422	0.137327	0.137327	2	12	0.000887837	FOXO3
R-HSA-3000170	Syndecan interactions	1	29	0.00199422	0.137327	0.137327	1	15	0.0011098	COL1A1
R-HSA-5674400	Constitutive Signaling by AKT1 E17K in Cancer	1	29	0.00199422	0.137327	0.137327	1	18	0.00133175	FOXO3
R-HSA-8862803	Deregulated CDK5 triggers multiple neurodegenerative pathways in Alzheimer's disease models	1	30	0.00206299	0.141715	0.141715	6	22	0.0016277	FOXO3
R-HSA-8863678	Neurodegenerative Diseases	1	30	0.00206299	0.141715	0.141715	6	22	0.0016277	FOXO3
R-HSA-5621575	CD209 (DC-SIGN) signaling	1	30	0.00206299	0.141715	0.141715	2	11	0.00081385	EP300
R-HSA-201451	Signaling by BMP	1	30	0.00206299	0.141715	0.141715	3	17	0.00125777	SMAD6
R-HSA-373760	L1CAM interactions	2	130	0.00893962	0.142026	0.142026	2	54	0.00399526	NUMB;FGFR1
R-HSA-8939211	ESR-mediated signaling	3	256	0.0176042	0.142069	0.142069	20	111	0.00821249	MMP13;EP300;FOXO3
R-HSA-3247509	Chromatin modifying enzymes	3	256	0.0176042	0.142069	0.142069	3	85	0.00628884	NCOR2;KAT6B;EP300
R-HSA-4839726	Chromatin organization	3	256	0.0176042	0.142069	0.142069	3	85	0.00628884	NCOR2;KAT6B;EP300
R-HSA-5173105	O-linked glycosylation	2	132	0.00907716	0.145515	0.145515	2	28	0.00207162	ADAMTSL1;ADAMTS1
R-HSA-1971475	A tetrasaccharide linker sequence is required for GAG synthesis	1	31	0.00213176	0.14608	0.14608	5	5	0.000369932	HSPG2
R-HSA-3000157	Laminin interactions	1	31	0.00213176	0.14608	0.14608	2	15	0.0011098	HSPG2
R-HSA-5689901	Metalloprotease DUBs	1	32	0.00220052	0.150424	0.150424	1	6	0.000443918	EP300
R-HSA-4641262	Disassembly of the destruction complex and recruitment of AXIN to the membrane	1	33	0.00226929	0.154746	0.154746	5	7	0.000517905	WNT3A
R-HSA-5576891	Cardiac conduction	2	138	0.00948975	0.156086	0.156086	2	27	0.00199763	TBX5;FGF12
R-HSA-114608	Platelet degranulation	2	139	0.00955852	0.157862	0.157862	1	11	0.00081385	TGFB3;IGF1
R-HSA-5576892	Phase 0 - rapid depolarisation	1	34	0.00233806	0.159046	0.159046	1	2	0.000147973	FGF12
R-HSA-418990	Adherens junctions interactions	1	35	0.00240682	0.163325	0.163325	4	16	0.00118378	ERLEC1
R-HSA-450282	MAPK targets/ Nuclear events mediated by MAP kinases	1	35	0.00240682	0.163325	0.163325	1	16	0.00118378	DUSP6
R-HSA-187037	Signaling by NTRK1 (TRKA)	2	143	0.00983359	0.165005	0.165005	5	102	0.00754661	EP300;DUSP6
R-HSA-76005	Response to elevated platelet cytosolic Ca2+	2	146	0.0100399	0.170401	0.170401	1	14	0.00103581	TGFB3;IGF1
R-HSA-422475	Axon guidance	5	584	0.0401595	0.176456	0.176456	20	298	0.0220479	COL2A1;PSEN2;NUMB;PLXNA2;FGFR1
R-HSA-8939243	RUNX1 interacts with co-factors whose precise effect on RUNX1 targets is not known	1	39	0.00268189	0.180226	0.180226	2	5	0.000369932	EP300
R-HSA-6804758	Regulation of TP53 Activity through Acetylation	1	39	0.00268189	0.180226	0.180226	5	14	0.00103581	EP300
R-HSA-9022692	Regulation of MECP2 expression and activity	1	39	0.00268189	0.180226	0.180226	1	14	0.00103581	NCOR2
R-HSA-4791275	Signaling by WNT in cancer	1	39	0.00268189	0.180226	0.180226	1	16	0.00118378	WNT3A
R-HSA-390522	Striated Muscle Contraction	1	40	0.00275065	0.184398	0.184398	4	4	0.000295946	MYH8
R-HSA-2022928	HS-GAG biosynthesis	1	40	0.00275065	0.184398	0.184398	13	14	0.00103581	HSPG2
R-HSA-76002	Platelet activation, signaling and aggregation	3	291	0.020011	0.185026	0.185026	12	116	0.00858242	COL1A1;TGFB3;IGF1
R-HSA-9696264	RND3 GTPase cycle	1	43	0.00295695	0.19679	0.19679	1	2	0.000147973	ARHGAP21
R-HSA-114604	GPVI-mediated activation cascade	1	43	0.00295695	0.19679	0.19679	5	25	0.00184966	COL1A1
R-HSA-201556	Signaling by ALK	1	43	0.00295695	0.19679	0.19679	1	40	0.00295946	EP300
R-HSA-933541	TRAF6 mediated IRF7 activation	1	44	0.00302572	0.200879	0.200879	4	13	0.000961823	EP300
R-HSA-2024096	HS-GAG degradation	1	44	0.00302572	0.200879	0.200879	3	14	0.00103581	HSPG2
R-HSA-419037	NCAM1 interactions	1	44	0.00302572	0.200879	0.200879	1	10	0.000739864	COL2A1
R-HSA-166520	Signaling by NTRKs	2	166	0.0114152	0.207038	0.207038	5	164	0.0121338	EP300;DUSP6
R-HSA-9675108	Nervous system development	5	620	0.0426351	0.208113	0.208113	20	324	0.0239716	COL2A1;PSEN2;NUMB;PLXNA2;FGFR1
R-HSA-9035034	RHOF GTPase cycle	1	46	0.00316325	0.208995	0.208995	1	3	0.000221959	ARHGAP21
R-HSA-3371568	Attenuation phase	1	47	0.00323202	0.213023	0.213023	1	5	0.000369932	EP300
R-HSA-1251985	Nuclear signaling by ERBB4	1	47	0.00323202	0.213023	0.213023	1	34	0.00251554	PSEN2
R-HSA-3000480	Scavenging by Class A Receptors	1	48	0.00330078	0.217031	0.217031	1	10	0.000739864	COL1A1
R-HSA-9607240	FLT3 Signaling	1	48	0.00330078	0.217031	0.217031	4	43	0.00318141	FOXO3
R-HSA-9615017	FOXO-mediated transcription of oxidative stress, metabolic and neuronal genes	1	49	0.00336955	0.221018	0.221018	16	34	0.00251554	FOXO3
R-HSA-5675221	Negative regulation of MAPK pathway	1	49	0.00336955	0.221018	0.221018	1	17	0.00125777	DUSP6
R-HSA-8864260	Transcriptional regulation by the AP-2 (TFAP2) family of transcription factors	1	52	0.00357585	0.232861	0.232861	1	44	0.0032554	EP300
R-HSA-76009	Platelet Aggregation (Plug Formation)	1	53	0.00364462	0.236769	0.236769	1	27	0.00199763	COL1A1
R-HSA-195721	Signaling by WNT	3	332	0.0228304	0.239031	0.239031	24	157	0.0116159	WNT3A;EP300;NFATC1
R-HSA-3560782	Diseases associated with glycosaminoglycan metabolism	1	55	0.00378215	0.244526	0.244526	11	29	0.00214561	HSPG2
R-HSA-3928665	EPH-ephrin mediated repulsion of cells	1	55	0.00378215	0.244526	0.244526	1	9	0.000665877	PSEN2
R-HSA-2173793	Transcriptional activity of SMAD2/SMAD3:SMAD4 heterotrimer	1	55	0.00378215	0.244526	0.244526	3	38	0.00281148	NCOR2
R-HSA-437239	Recycling pathway of L1	1	55	0.00378215	0.244526	0.244526	1	14	0.00103581	NUMB
R-HSA-6781823	Formation of TC-NER Pre-Incision Complex	1	56	0.00385091	0.248375	0.248375	2	7	0.000517905	EP300
R-HSA-9031628	NGF-stimulated transcription	1	56	0.00385091	0.248375	0.248375	4	37	0.0027375	EP300
R-HSA-9604323	Negative regulation of NOTCH4 signaling	1	57	0.00391968	0.252205	0.252205	6	6	0.000443918	NOTCH4
R-HSA-9013405	RHOD GTPase cycle	1	57	0.00391968	0.252205	0.252205	1	9	0.000665877	ARHGAP21
R-HSA-8941858	Regulation of RUNX3 expression and activity	1	57	0.00391968	0.252205	0.252205	1	9	0.000665877	EP300
R-HSA-9013149	RAC1 GTPase cycle	2	191	0.0131344	0.253847	0.253847	2	6	0.000443918	ARHGAP21;JAG1
R-HSA-9013409	RHOJ GTPase cycle	1	59	0.00405721	0.259807	0.259807	1	3	0.000221959	ARHGAP21
R-HSA-3371571	HSF1-dependent transactivation	1	59	0.00405721	0.259807	0.259807	1	8	0.000591891	EP300
R-HSA-6794361	Neurexins and neuroligins	1	60	0.00412598	0.26358	0.26358	2	19	0.00140574	EPB41
R-HSA-5362768	Hh mutants are degraded by ERAD	1	61	0.00419475	0.267333	0.267333	4	6	0.000443918	ERLEC1
R-HSA-5610783	Degradation of GLI2 by the proteasome	1	62	0.00426351	0.271068	0.271068	5	5	0.000369932	GLI2
R-HSA-5250924	B-WICH complex positively regulates rRNA expression	1	62	0.00426351	0.271068	0.271068	2	3	0.000221959	EP300
R-HSA-5610780	Degradation of GLI1 by the proteasome	1	62	0.00426351	0.271068	0.271068	3	6	0.000443918	NUMB
R-HSA-4551638	SUMOylation of chromatin organization proteins	1	62	0.00426351	0.271068	0.271068	2	15	0.0011098	HDAC4
R-HSA-9013406	RHOQ GTPase cycle	1	63	0.00433228	0.274784	0.274784	1	5	0.000369932	ARHGAP21
R-HSA-3214815	HDACs deacetylate histones	1	63	0.00433228	0.274784	0.274784	1	5	0.000369932	NCOR2
R-HSA-5621481	C-type lectin receptors (CLRs)	2	203	0.0139596	0.276462	0.276462	4	68	0.00503107	EP300;NFATC1
R-HSA-5387390	Hh mutants abrogate ligand secretion	1	64	0.00440105	0.278481	0.278481	4	7	0.000517905	ERLEC1
R-HSA-6791312	TP53 Regulates Transcription of Cell Cycle Genes	1	65	0.00446981	0.282159	0.282159	2	42	0.00310743	EP300
R-HSA-6782210	Gap-filling DNA repair synthesis and ligation in TC-NER	1	66	0.00453858	0.285819	0.285819	2	2	0.000147973	EP300
R-HSA-5678895	Defective CFTR causes cystic fibrosis	1	66	0.00453858	0.285819	0.285819	3	7	0.000517905	ERLEC1
R-HSA-421270	Cell-cell junction organization	1	67	0.00460734	0.289461	0.289461	4	21	0.00155371	ERLEC1
R-HSA-201722	Formation of the beta-catenin:TCF transactivating complex	1	67	0.00460734	0.289461	0.289461	1	13	0.000961823	EP300
R-HSA-186712	Regulation of beta-cell development	1	67	0.00460734	0.289461	0.289461	1	26	0.00192365	EP300
R-HSA-6782135	Dual incision in TC-NER	1	68	0.00467611	0.293084	0.293084	7	7	0.000517905	EP300
R-HSA-450294	MAP kinase activation	1	69	0.00474488	0.296689	0.296689	1	32	0.00236756	DUSP6
R-HSA-373755	Semaphorin interactions	1	70	0.00481364	0.300276	0.300276	15	41	0.00303344	PLXNA2
R-HSA-186797	Signaling by PDGF	1	70	0.00481364	0.300276	0.300276	1	31	0.00229358	COL2A1
R-HSA-201681	TCF dependent signaling in response to WNT	2	216	0.0148535	0.30093	0.30093	14	71	0.00525303	WNT3A;EP300
R-HSA-5658442	Regulation of RAS by GAPs	1	71	0.00488241	0.303845	0.303845	2	5	0.000369932	RASA2
R-HSA-9616222	Transcriptional regulation of granulopoiesis	1	71	0.00488241	0.303845	0.303845	2	27	0.00199763	EP300
R-HSA-5358346	Hedgehog ligand biogenesis	1	72	0.00495118	0.307396	0.307396	4	15	0.0011098	ERLEC1
R-HSA-1793185	Chondroitin sulfate/dermatan sulfate metabolism	1	73	0.00501994	0.310929	0.310929	5	28	0.00207162	HSPG2
R-HSA-1266738	Developmental Biology	8	1262	0.0867831	0.311858	0.311858	47	556	0.0411364	NCOR2;COL2A1;PSEN2;NUMB;PLXNA2;EP300;FOXO3;FGFR1
R-HSA-9013026	RHOB GTPase cycle	1	75	0.00515747	0.317942	0.317942	1	6	0.000443918	ARHGAP21
R-HSA-1280215	Cytokine Signaling in Immune system	7	1092	0.0750928	0.32005	0.32005	32	708	0.0523824	GHR;MMP13;RORA;FOXO3;DUSP6
R-HSA-448424	Interleukin-17 signaling	1	77	0.00529501	0.324885	0.324885	1	35	0.00258952	DUSP6
R-HSA-1834949	Cytosolic sensors of pathogen-associated DNA	1	77	0.00529501	0.324885	0.324885	1	49	0.00362533	EP300
R-HSA-8936459	RUNX1 regulates genes involved in megakaryocyte differentiation and platelet function	1	78	0.00536377	0.32833	0.32833	12	33	0.00244155	EP300
R-HSA-9013408	RHOG GTPase cycle	1	78	0.00536377	0.32833	0.32833	1	6	0.000443918	ARHGAP21
R-HSA-9013106	RHOC GTPase cycle	1	79	0.00543254	0.331757	0.331757	1	6	0.000443918	ARHGAP21
R-HSA-975634	Retinoid metabolism and transport	1	79	0.00543254	0.331757	0.331757	3	28	0.00207162	HSPG2
R-HSA-5250913	Positive epigenetic regulation of rRNA expression	1	80	0.00550131	0.335168	0.335168	2	7	0.000517905	EP300
R-HSA-204998	Cell death signalling via NRAGE, NRIF and NADE	1	80	0.00550131	0.335168	0.335168	1	17	0.00125777	PSEN2
R-HSA-4086398	Ca2+ pathway	1	81	0.00557007	0.338561	0.338561	2	27	0.00199763	NFATC1
R-HSA-1236394	Signaling by ERBB4	1	82	0.00563884	0.341937	0.341937	1	52	0.00384729	PSEN2
R-HSA-6781827	Transcription-Coupled Nucleotide Excision Repair (TC-NER)	1	85	0.00584514	0.351964	0.351964	12	17	0.00125777	EP300
R-HSA-170834	Signaling by TGF-beta Receptor Complex	1	85	0.00584514	0.351964	0.351964	3	82	0.00606688	NCOR2
R-HSA-1234174	Cellular response to hypoxia	1	86	0.0059139	0.355273	0.355273	4	20	0.00147973	EP300
R-HSA-1638091	Heparan sulfate/heparin (HS-GAG) metabolism	1	88	0.00605144	0.36184	0.36184	21	33	0.00244155	HSPG2
R-HSA-6806667	Metabolism of fat-soluble vitamins	1	89	0.0061202	0.365099	0.365099	3	34	0.00251554	HSPG2
R-HSA-977225	Amyloid fiber formation	1	89	0.0061202	0.365099	0.365099	1	33	0.00244155	HSPG2
R-HSA-9645723	Diseases of programmed cell death	1	90	0.00618897	0.368342	0.368342	6	28	0.00207162	FOXO3
R-HSA-1168372	Downstream signaling events of B Cell Receptor (BCR)	1	91	0.00625774	0.371568	0.371568	2	15	0.0011098	NFATC1
R-HSA-9013404	RAC2 GTPase cycle	1	92	0.0063265	0.374778	0.374778	1	10	0.000739864	ARHGAP21
R-HSA-6794362	Protein-protein interactions at synapses	1	93	0.00639527	0.377972	0.377972	2	33	0.00244155	EPB41
R-HSA-6802957	Oncogenic MAPK signaling	1	93	0.00639527	0.377972	0.377972	1	46	0.00340337	DUSP6
R-HSA-446728	Cell junction organization	1	94	0.00646404	0.381149	0.381149	4	37	0.0027375	ERLEC1
R-HSA-975871	MyD88 cascade initiated on plasma membrane	1	94	0.00646404	0.381149	0.381149	1	58	0.00429121	DUSP6
R-HSA-168142	Toll Like Receptor 10 (TLR10) Cascade	1	94	0.00646404	0.381149	0.381149	1	59	0.0043652	DUSP6
R-HSA-168176	Toll Like Receptor 5 (TLR5) Cascade	1	94	0.00646404	0.381149	0.381149	1	59	0.0043652	DUSP6
R-HSA-5619084	ABC transporter disorders	1	99	0.00680787	0.396799	0.396799	3	22	0.0016277	ERLEC1
R-HSA-373080	Class B/2 (Secretin family receptors)	1	99	0.00680787	0.396799	0.396799	1	20	0.00147973	WNT3A
R-HSA-168928	DDX58/IFIH1-mediated induction of interferon-alpha/beta	1	100	0.00687663	0.399882	0.399882	7	53	0.00392128	EP300
R-HSA-8986944	Transcriptional Regulation by MECP2	1	100	0.00687663	0.399882	0.399882	1	77	0.00569695	NCOR2
R-HSA-975138	TRAF6 mediated induction of NFkB and MAP kinases upon TLR7/8 or 9 activation	1	101	0.0069454	0.402949	0.402949	1	48	0.00355135	DUSP6
R-HSA-2682334	EPH-Ephrin signaling	1	101	0.0069454	0.402949	0.402949	1	56	0.00414324	PSEN2
R-HSA-168164	Toll Like Receptor 3 (TLR3) Cascade	1	102	0.00701417	0.406001	0.406001	1	61	0.00451317	DUSP6
R-HSA-975155	MyD88 dependent cascade initiated on endosome	1	102	0.00701417	0.406001	0.406001	1	63	0.00466114	DUSP6
R-HSA-168181	Toll Like Receptor 7/8 (TLR7/8) Cascade	1	103	0.00708293	0.409037	0.409037	1	66	0.0048831	DUSP6
R-HSA-5687128	MAPK6/MAPK4 signaling	1	106	0.00728923	0.418055	0.418055	4	40	0.00295946	FOXO3
R-HSA-168138	Toll Like Receptor 9 (TLR9) Cascade	1	106	0.00728923	0.418055	0.418055	1	68	0.00503107	DUSP6
R-HSA-937061	TRIF(TICAM1)-mediated TLR4 signaling	1	107	0.007358	0.42103	0.42103	1	58	0.00429121	DUSP6
R-HSA-166166	MyD88-independent TLR4 cascade	1	107	0.007358	0.42103	0.42103	1	60	0.00443918	DUSP6
R-HSA-8957275	Post-translational protein phosphorylation	1	109	0.00749553	0.426936	0.426936	1	1	7.39864e-05	FGF23
R-HSA-193704	p75 NTR receptor-mediated signalling	1	109	0.00749553	0.426936	0.426936	2	50	0.00369932	PSEN2
R-HSA-163125	Post-translational modification: synthesis of GPI-anchored proteins	1	115	0.00790813	0.444301	0.444301	1	16	0.00118378	ALPL
R-HSA-5617472	Activation of anterior HOX genes in hindbrain development during early embryogenesis	1	116	0.00797689	0.447144	0.447144	11	43	0.00318141	EP300
R-HSA-5619507	Activation of HOX genes during differentiation	1	116	0.00797689	0.447144	0.447144	11	43	0.00318141	EP300
R-HSA-166058	MyD88:MAL(TIRAP) cascade initiated on plasma membrane	1	118	0.00811443	0.452787	0.452787	1	64	0.00473513	DUSP6
R-HSA-168188	Toll Like Receptor TLR6:TLR2 Cascade	1	118	0.00811443	0.452787	0.452787	1	66	0.0048831	DUSP6
R-HSA-5696398	Nucleotide Excision Repair	1	119	0.00818319	0.455587	0.455587	12	37	0.0027375	EP300
R-HSA-2672351	Stimuli-sensing channels	1	119	0.00818319	0.455587	0.455587	2	28	0.00207162	BEST3
R-HSA-5607764	CLEC7A (Dectin-1) signaling	1	120	0.00825196	0.458373	0.458373	2	45	0.00332939	NFATC1
R-HSA-168179	Toll Like Receptor TLR1:TLR2 Cascade	1	121	0.00832073	0.461146	0.461146	1	66	0.0048831	DUSP6
R-HSA-181438	Toll Like Receptor 2 (TLR2) Cascade	1	121	0.00832073	0.461146	0.461146	1	68	0.00503107	DUSP6
R-HSA-382556	ABC-family proteins mediated transport	1	122	0.00838949	0.463904	0.463904	3	27	0.00199763	ERLEC1
R-HSA-2980736	Peptide hormone metabolism	1	127	0.00873332	0.477487	0.477487	1	63	0.00466114	IGF1
R-HSA-198933	Immunoregulatory interactions between a Lymphoid and a non-Lymphoid cell	2	316	0.0217302	0.47981	0.47981	2	44	0.0032554	COL1A1;COL2A1
R-HSA-2871809	FCERI mediated Ca+2 mobilization	1	129	0.00887086	0.482824	0.482824	2	11	0.00081385	NFATC1
R-HSA-1500931	Cell-Cell communication	1	133	0.00914592	0.493339	0.493339	4	60	0.00443918	ERLEC1
R-HSA-3371556	Cellular response to heat stress	1	135	0.00928345	0.498516	0.498516	1	29	0.00214561	EP300
R-HSA-212165	Epigenetic regulation of gene expression	1	139	0.00955852	0.508716	0.508716	2	34	0.00251554	EP300
R-HSA-166016	Toll Like Receptor 4 (TLR4) Cascade	1	151	0.0103837	0.538102	0.538102	1	95	0.00702871	DUSP6
R-HSA-9018519	Estrogen-dependent gene expression	1	154	0.01059	0.545174	0.545174	17	66	0.0048831	EP300
R-HSA-8980692	RHOA GTPase cycle	1	154	0.01059	0.545174	0.545174	1	6	0.000443918	ARHGAP21
R-HSA-9707564	Cytoprotection by HMOX1	1	158	0.0108651	0.554437	0.554437	1	37	0.0027375	NCOR2
R-HSA-73887	Death Receptor Signalling	1	158	0.0108651	0.554437	0.554437	2	93	0.00688073	PSEN2
R-HSA-9013148	CDC42 GTPase cycle	1	163	0.0112089	0.565754	0.565754	1	6	0.000443918	ARHGAP21
R-HSA-3858494	Beta-catenin independent WNT signaling	1	166	0.0114152	0.572407	0.572407	2	51	0.00377331	NFATC1
R-HSA-597592	Post-translational protein modification	8	1598	0.109889	0.57439	0.57439	13	526	0.0389168	ADAMTSL1;NCOR2;HDAC4;ADAMTS1;ALPL;EP300;RORA;FGF23
R-HSA-2173782	Binding and Uptake of Ligands by Scavenger Receptors	1	167	0.011484	0.574603	0.574603	1	33	0.00244155	COL1A1
R-HSA-2187338	Visual phototransduction	1	169	0.0116215	0.57896	0.57896	3	92	0.00680675	HSPG2
R-HSA-5633007	Regulation of TP53 Activity	1	178	0.0122404	0.598031	0.598031	9	98	0.00725067	EP300
R-HSA-1630316	Glycosaminoglycan metabolism	1	182	0.0125155	0.60623	0.60623	21	88	0.0065108	HSPG2
R-HSA-168898	Toll-like Receptor Cascades	1	188	0.0129281	0.618222	0.618222	1	185	0.0136875	DUSP6
R-HSA-983705	Signaling by the B Cell Receptor (BCR)	1	189	0.0129968	0.620185	0.620185	2	44	0.0032554	NFATC1
R-HSA-983712	Ion channel transport	1	206	0.0141659	0.652075	0.652075	2	45	0.00332939	BEST3
R-HSA-9711123	Cellular response to chemical stress	1	208	0.0143034	0.655649	0.655649	1	71	0.00525303	NCOR2
R-HSA-69275	G2/M Transition	1	212	0.0145785	0.662688	0.662688	2	78	0.00577094	EP300
R-HSA-453274	Mitotic G2-G2/M phases	1	214	0.014716	0.666154	0.666154	2	80	0.00591891	EP300
R-HSA-9609690	HCMV Early Events	1	215	0.0147848	0.667874	0.667874	1	12	0.000887837	NCOR2
R-HSA-9012999	RHO GTPase cycle	2	460	0.0316325	0.683296	0.683296	15	91	0.00673276	ARHGAP21;JAG1
R-HSA-2454202	Fc epsilon receptor (FCERI) signaling	1	235	0.0161601	0.700492	0.700492	2	65	0.00480912	NFATC1
R-HSA-392499	Metabolism of proteins	10	2205	0.15163	0.702135	0.702135	28	798	0.0590411	ADAMTSL1;NCOR2;HDAC4;ADAMTS1;ALPL;EP300;RORA;IGF1;FGF23;HSPG2
R-HSA-202733	Cell surface interactions at the vascular wall	1	257	0.0176729	0.732729	0.732729	1	65	0.00480912	COL1A1
R-HSA-8878171	Transcriptional regulation by RUNX1	1	261	0.017948	0.738211	0.738211	14	132	0.0097662	EP300
R-HSA-9609646	HCMV Infection	1	270	0.0185669	0.750143	0.750143	1	31	0.00229358	NCOR2
R-HSA-5619115	Disorders of transmembrane transporters	1	278	0.019117	0.760298	0.760298	3	87	0.00643682	ERLEC1
R-HSA-416476	G alpha (q) signalling events	1	283	0.0194609	0.766437	0.766437	2	35	0.00258952	MMP13
R-HSA-5688426	Deubiquitination	1	289	0.0198735	0.773599	0.773599	1	77	0.00569695	EP300
R-HSA-109582	Hemostasis	3	801	0.0550818	0.781077	0.781077	16	334	0.0247115	COL1A1;TGFB3;IGF1
R-HSA-168256	Immune System	11	2681	0.184363	0.82624	0.82624	48	1623	0.12008	GHR;COL1A1;MMP13;COL2A1;EP300;NFATC1;RORA;FOXO3;DUSP6
R-HSA-73894	DNA Repair	1	369	0.0253748	0.850725	0.850725	12	332	0.0245635	EP300
R-HSA-196854	Metabolism of vitamins and cofactors	1	377	0.0259249	0.856834	0.856834	3	206	0.0152412	HSPG2
R-HSA-2262752	Cellular responses to stress	3	948	0.0651905	0.868484	0.868484	9	381	0.0281888	NCOR2;EP300;RORA
R-HSA-8953897	Cellular responses to stimuli	3	966	0.0664283	0.876783	0.876783	9	412	0.0304824	NCOR2;EP300;RORA
R-HSA-194315	Signaling by Rho GTPases	2	709	0.0487553	0.881364	0.881364	15	203	0.0150192	ARHGAP21;JAG1
R-HSA-9716542	Signaling by Rho GTPases, Miro GTPases and RHOBTB3	2	725	0.0498556	0.889055	0.889055	15	212	0.0156851	ARHGAP21;JAG1
R-HSA-1280218	Adaptive Immune System	3	1004	0.0690414	0.892821	0.892821	4	264	0.0195324	COL1A1;COL2A1;NFATC1
R-HSA-71387	Metabolism of carbohydrates	1	456	0.0313574	0.905354	0.905354	21	243	0.0179787	HSPG2
R-HSA-3700989	Transcriptional Regulation by TP53	1	487	0.0334892	0.919593	0.919593	11	259	0.0191625	EP300
R-HSA-112316	Neuronal System	1	487	0.0334892	0.919593	0.919593	2	216	0.0159811	EPB41
R-HSA-372790	Signaling by GPCR	2	864	0.0594141	0.93899	0.93899	3	354	0.0261912	MMP13;WNT3A
R-HSA-69278	Cell Cycle, Mitotic	1	596	0.0409847	0.954805	0.954805	2	350	0.0258952	EP300
R-HSA-500792	GPCR ligand binding	1	606	0.0416724	0.957142	0.957142	1	186	0.0137615	WNT3A
R-HSA-382551	Transport of small molecules	2	958	0.0658781	0.959861	0.959861	5	442	0.032702	ERLEC1;BEST3
R-HSA-168249	Innate Immune System	3	1334	0.0917343	0.970867	0.970867	13	710	0.0525303	EP300;NFATC1;DUSP6
R-HSA-9709957	Sensory Perception	1	681	0.0468299	0.971252	0.971252	3	107	0.00791654	HSPG2
R-HSA-1640170	Cell Cycle	1	734	0.0504745	0.978348	0.978348	2	449	0.0332199	EP300
R-HSA-556833	Metabolism of lipids	3	1437	0.0988172	0.981157	0.981157	7	949	0.0702131	NCOR2;EP300;RORA
R-HSA-388396	GPCR downstream signalling	1	785	0.0539816	0.983535	0.983535	2	168	0.0124297	MMP13
R-HSA-5653656	Vesicle-mediated transport	1	824	0.0566635	0.986655	0.986655	1	252	0.0186446	COL1A1
R-HSA-5663205	Infectious disease	1	1348	0.092697	0.999252	0.999252	1	752	0.0556378	NCOR2
R-HSA-1430728	Metabolism	4	3633	0.249828	0.999998	0.999998	31	2250	0.166469	NCOR2;EP300;RORA;HSPG2
